# Supplementary material for: Exploring the Effect of V2O5 and Nb2O5 Content on the Structural, Thermal, and Electrical Characteristics of Sodium Phosphate Glasses and Glass–Ceramics
Source: Int J Mol Sci. 2024 Mar 5;25(5):3005. doi: 10.3390/ijms25053005 (PMC10932346; doi:10.3390/ijms25053005)
Supplement: Supplementary file 1 [file ijms-25-03005-s001.zip]

Archive with 1 entries (1 files):
- ijms-2897779-supplementary.pdf
